# Supplementary material for: Walking the Line with Ticagrelor: Meta-Analysis Comparing the Safety and Efficacy of Ticagrelor Monotherapy after a Short Course of Ticagrelor-Based Dual Antiplatelet Therapy versus Standard Therapy in Complex Percutaneous Coronary Intervention
Source: J Clin Med. 2021 Nov 24;10(23):5506. doi: 10.3390/jcm10235506 (PMC8658113; doi:10.3390/jcm10235506)
Supplement: Supplementary file 1 [file jcm-10-05506-s001.zip]

Archive with 1 entries (1 files):
- jcm-1446765-supplementary.pdf
